# Supplementary material for: Comprehensive Meta-Analysis of Futile Recanalization in Acute Ischemic Stroke Patients Undergoing Endovascular Thrombectomy: Prevalence, Factors, and Clinical Outcomes
Source: Life (Basel). 2023 Sep 26;13(10):1965. doi: 10.3390/life13101965 (PMC10608522; doi:10.3390/life13101965)
Supplement: Supplementary file 1 [file life-13-01965-s001.zip]

Archive with 1 entries (1 files):
- life-2589983-supplementary.pdf
